# Supplementary material for: Prevalence of metabolic syndrome in mainland china: a meta-analysis of published studies
Source: BMC Public Health. 2016 Apr 1;16:296. doi: 10.1186/s12889-016-2870-y (PMC4818385; doi:10.1186/s12889-016-2870-y)
Supplement: Additional file 1: Table S1. — Quality assessment scores of the included studies. (XLS 37 kb) [file 12889_2016_2870_MOESM1_ESM.xls]

## Sheet: Sheet1
Quality Assessment Score
Authors and year	1	2	3	4	5	6	7	8	9	10	11	TOTAL*
Zhang YH et al. 2014	＋	＋	＋	＋	＋	＋	－	－	－	＋	－	7
Cao YL et al. 2015	＋	＋	＋	＋	＋	＋	－	－	－	＋	－	7
Chen QY et al. 2007	＋	＋	＋	＋	＋	＋	－	－	－	－	－	6
Li H et al. 2013	＋	＋	＋	＋	＋	－	＋	－	－	＋	－	7
Fu SY et al. 2010	＋	＋	＋	＋	＋	＋	－	＋	－	＋	－	8
Tao R et al. 2015	＋	＋	＋	＋	＋	＋	－	＋	－	＋	－	8
Xu DM et al. 2010	＋	＋	＋	＋	＋	－	－	＋	－	＋	－	7
Lu W et al. 2006	＋	＋	＋	＋	＋	＋	＋	＋	＋	＋	－	10
Hu Y et al. 2008	＋	＋	＋	＋	＋	－	－	＋	－	＋	－	7
Wang WC et al. 2014	＋	＋	＋	＋	＋	－	＋	＋	－	＋	－	8
Du YH et al. 2007	＋	＋	＋	＋	＋	－	＋	＋	－	＋	－	9
Yu H et al. 2012	＋	＋	＋	＋	＋	＋	－	＋	－	＋	－	8
Yu L et al. 2008	＋	＋	＋	＋	＋	－	＋	＋	－	＋	－	8
Zhang SQ et al. 2007	＋	＋	＋	＋	－	＋	－	－	－	＋	－	6
Zhao FC et al. 2009	＋	＋	＋	＋	＋	－	＋	－	－	＋	－	7
Li SJ et al. 2012	＋	＋	＋	＋	＋	＋	－	＋	－	－	－	7
Deng M et al. 2014	＋	＋	＋	＋	－	＋	－	＋	－	－	－	6
Ye QY et al. 2012	＋	＋	＋	＋	＋	＋	－	－	－	＋	－	7
Ta JGL et al. 2013	＋	＋	＋	＋	＋	＋	－	－	－	＋	－	7
Li CH et al. 2012	＋	＋	＋	＋	＋	＋	－	＋	－	＋	－	8
Li YQ et al. 2014	＋	＋	＋	＋	－	＋	－	－	－	＋	－	6
Zhao Y et al. 2010	＋	＋	＋	＋	＋	＋	＋	－	－	＋	－	8
Sun M et al. 2014	＋	＋	＋	＋	＋	＋	＋	＋	－	＋	－	9
Lao XQ et al. 2014	＋	＋	＋	＋	＋	＋	＋	－	－	＋	－	8
Yu M et al. 2014	＋	＋	＋	＋	－	－	＋	－	－	＋	－	6
Yao H et al. 2006	＋	＋	＋	＋	＋	＋	－	＋	－	＋	－	8
Zhou HC et al. 2014	＋	＋	＋	＋	＋	＋	－	－	＋	＋	－	8
Xi B et al. 2013	＋	＋	＋	＋	－	＋	－	－	＋	＋	－	7
Peng X et al. 2009	＋	＋	＋	＋	＋	＋	－	－	－	＋	－	7
Cai H et al. 2012	＋	＋	＋	＋	＋	＋	－	－	－	＋	－	6
Zhao J et al. 2011	＋	＋	＋	＋	＋	＋	－	－	－	＋	－	7
Tan XU et al. 2009	＋	＋	＋	＋	＋	－	＋	－	－	＋	－	7
Li G et al. 2010	＋	＋	＋	＋	－	－	－	＋	－	＋	－	6
Zhao YL et al. 2014	＋	＋	＋	＋	＋	＋	－	＋	－	＋	－	8
Xu F et al. 2011	＋	＋	＋	＋	－	＋	－	－	＋	＋	－	7
Notes: +indicates that the study meet criteria for that item, whereas
- indicates that the study did not meet the criteria for that item.
* Out of a maximum possible score of 11.
